# Supplementary material for: Large-scale assessment of commensalistic–mutualistic associations between African birds and herbivorous mammals using internet photos
Source: PeerJ. 2018 Mar 19;6:e4520. doi: 10.7717/peerj.4520 (PMC5863707; doi:10.7717/peerj.4520)
Supplement: Appendix S2 — All birds (rows) and their host mammals (columns) identified to species level are included. Associations hihlighted by red are reported by Dean & MacDonald (1981), while associations highlighted by blue are not reported by them. [file peerj-06-4520-s002.xlsx]

## Sheet: S2 Appendix
S2 Appendix. Data for quantitative bird–mammal association web reconstruction. All birds (rows) and their host mammals (columns) identified to species level are included. Associations hihlighted by red are reported by Dean & MacDonald (1981), while associations highlighted by blue are not reported by them.
Species	Loxodonta africana	Equus grevyi	Equus burchellii	Equus zebra	Ceratotherium simum	Diceros bicornis	Potamochoerus larvatus	Hylochoerus meinertzhageni	Phacochoerus africanus	Hippopotamus amphibius	Giraffa camelopardalis	Taurotragus derbianus	Tragelaphus imberbis	Tragelaphus angasii	Tragelaphus strepsiceros	Taurotragus oryx	Tragelaphus scriptus	Tragelaphus spekii	Syncerus caffer	Aepyceros melampus	Redunca arundinum	Kobus ellipsiprymnus	Oreotragus oreotragus	Antidorcas marsupialis	Eudorcas thomsonii	Alcelaphus buselaphus	Connochaetes taurinus	Connochaetes gnou	Hippotragus equinus	Hippotragus niger	Oryx beisa
Alopochen aegyptiaca	0	0	0	0	0	0	0	0	0	1	0	0	0	0	0	0	0	0	0	0	0	0	0	0	0	0	0	0	0	0	0
Amaurornis flavirostra	0	0	0	0	0	0	0	0	0	7	0	0	0	0	0	0	0	0	0	0	0	0	0	0	0	0	0	0	0	0	0
Phalacrocorax africanus	0	0	0	0	0	0	0	0	0	2	0	0	0	0	0	0	0	0	0	0	0	0	0	0	0	0	0	0	0	0	0
Phalacrocorax carbo	0	0	0	0	0	0	0	0	0	7	0	0	0	0	0	0	0	0	0	0	0	0	0	0	0	0	0	0	0	0	0
Anhinga rufa	0	0	0	0	0	0	0	0	0	3	0	0	0	0	0	0	0	0	0	0	0	0	0	0	0	0	0	0	0	0	0
Scopus umbretta	0	0	0	0	0	0	0	0	0	12	0	0	0	0	0	0	0	0	0	0	0	0	0	0	0	0	0	0	0	0	0
Mesophoyx intermedia	0	0	0	0	0	0	0	0	0	1	0	0	0	0	0	0	0	0	1	0	0	0	0	0	0	0	0	0	0	0	0
Casmerodius albus	1	0	0	0	0	0	0	0	0	2	0	0	0	0	0	0	0	0	6	0	0	0	0	0	0	0	0	0	0	0	0
Bubulcus ibis	64	0	43	0	20	4	0	0	1	70	0	0	0	0	0	7	0	1	124	0	0	0	0	0	0	0	12	0	0	0	0
Ardea cinerea	0	0	0	0	0	0	0	0	0	26	0	0	0	0	0	0	0	0	0	0	0	0	0	0	0	0	0	0	0	0	0
Ardea goliath	0	0	0	0	0	0	0	0	0	2	0	0	0	0	0	0	0	0	0	0	0	0	0	0	0	0	0	0	0	0	0
Ardeola ralloides	0	0	0	0	0	0	0	0	0	1	0	0	0	0	0	0	0	0	0	0	0	0	0	0	0	0	0	0	0	0	0
Egretta garzetta	0	0	0	0	0	0	0	0	0	2	0	0	0	0	0	0	0	0	0	0	0	0	0	0	0	0	0	0	0	0	0
Threskiornis aethiopicus	0	0	0	0	0	0	0	0	0	4	0	0	0	0	0	0	0	0	0	0	0	0	0	0	0	0	0	0	0	0	0
Platalea alba	0	0	0	0	0	0	0	0	0	4	0	0	0	0	0	0	0	0	0	0	0	0	0	0	0	0	0	0	0	0	0
Mycteria ibis	0	0	0	0	0	0	0	0	0	3	0	0	0	0	0	0	0	0	5	0	0	0	0	0	0	0	0	0	0	0	0
Anastomus lamelligerus	0	0	0	0	0	0	0	0	0	1	0	0	0	0	0	0	0	0	0	0	0	0	0	0	0	0	0	0	0	0	0
Leptoptilos crumeniferus	0	0	0	0	0	0	0	0	0	18	0	0	0	0	0	0	0	0	0	0	0	0	0	0	0	0	0	0	0	0	0
Vanellus armatus	0	0	0	0	0	0	0	0	0	1	0	0	0	0	0	0	0	0	0	0	0	0	0	0	0	0	0	0	0	0	0
Vanellus crassirostris	0	0	0	0	0	0	0	0	0	1	0	0	0	0	0	0	0	0	0	0	0	0	0	0	0	0	0	0	0	0	0
Vanellus senegallus	0	0	0	0	0	0	0	0	0	3	0	0	0	0	0	0	0	0	0	0	0	0	0	0	0	0	0	0	0	0	0
Vanellus spinosus	0	0	0	0	0	0	0	0	0	3	0	0	0	0	0	0	0	0	0	0	0	0	0	0	0	0	0	0	0	0	0
Actitis hypoleucos	0	0	0	0	0	0	0	0	0	8	0	0	0	0	0	0	0	0	1	0	0	0	0	0	0	0	0	0	0	0	0
Microparra capensis	0	0	0	0	0	0	0	0	0	3	0	0	0	0	0	0	0	0	0	0	0	0	0	0	0	0	0	0	0	0	0
Actophilornis africanus	0	0	0	0	0	0	0	0	0	15	0	0	0	0	0	0	0	0	0	0	0	0	0	0	0	0	0	0	0	0	0
Larus fuscus	0	0	0	0	0	0	0	0	0	1	0	0	0	0	0	0	0	0	0	0	0	0	0	0	0	0	0	0	0	0	0
Haliaeetus vocifer	0	0	0	0	0	0	0	0	0	1	0	0	0	0	0	0	0	0	0	0	0	0	0	0	0	0	0	0	0	0	0
Ceryle rudis	0	0	0	0	0	0	0	0	0	3	0	0	0	0	0	0	0	0	1	0	0	0	0	0	0	0	0	0	0	0	0
Coracias caudatus	0	0	11	0	0	4	0	0	0	0	0	0	0	0	0	0	0	0	0	0	0	0	0	0	0	0	3	0	0	0	0
Merops nubicoides	0	0	0	0	0	0	0	0	1	0	0	0	0	0	0	0	0	0	4	0	0	0	0	0	0	0	0	0	0	0	0
Merops nubicus	0	0	1	0	0	0	0	0	9	0	0	0	0	0	0	0	0	0	3	0	0	0	0	0	0	0	0	0	0	0	0
Motacilla aguimp	0	0	0	0	0	0	0	0	0	3	0	0	0	0	0	0	0	0	0	0	0	0	0	0	0	0	0	0	0	0	0
Buphagus africanus	0	0	44	0	7	18	0	0	14	46	55	2	0	0	22	21	1	3	146	6	0	0	0	0	0	0	11	0	10	0	1
Buphagus erythrorhynchus	1	5	105	0	142	20	2	4	48	115	148	0	2	8	74	23	24	0	100	199	1	7	0	0	3	0	4	0	5	22	6
Lamprotornis chalybaeus	0	1	0	0	8	0	0	0	2	0	0	0	0	0	0	0	0	0	4	0	0	0	0	0	0	0	0	0	0	0	0
Lamprotornis nitens	0	0	0	0	1	0	0	0	0	0	0	0	0	0	0	0	0	0	0	0	0	0	0	0	0	0	0	0	0	0	0
Lamprotornis purpuroptera	0	0	0	0	1	0	0	0	0	0	0	0	0	0	0	0	0	0	0	0	0	0	0	0	0	0	0	0	0	0	0
Onychognathus morio	0	0	0	0	0	0	0	0	0	0	0	0	0	0	0	0	0	0	0	0	0	0	1	0	0	0	0	0	0	0	0
Onychognathus nabouroup	0	0	0	0	0	0	0	0	0	0	0	0	0	0	0	0	0	0	0	0	0	0	3	0	0	0	0	0	0	0	0
Acridotheres tristis	0	0	0	0	0	0	0	0	0	0	0	0	0	0	0	0	0	0	0	0	0	0	0	0	0	0	0	1	0	0	0
Sturnus vulgaris	0	0	1	0	0	0	0	0	0	0	0	0	0	0	0	0	0	0	0	0	0	0	0	0	0	0	0	0	0	0	0
Creatophora cinerea	4	1	25	0	0	1	0	0	0	0	0	0	0	0	0	0	0	0	15	0	0	0	0	0	0	0	14	0	0	0	0
Dicrurus adsimilis	0	0	3	1	0	0	0	0	0	0	0	0	0	0	0	0	0	0	0	0	0	0	0	2	0	0	1	0	0	0	0
Ptilostomus afer	8	0	0	0	2	0	0	0	9	0	0	0	0	0	0	0	0	0	10	0	0	1	0	0	0	1	0	0	0	0	0
Corvus splendens	0	0	0	0	0	0	0	0	0	0	1	0	0	0	0	0	0	0	0	0	0	0	0	0	0	0	0	0	0	0	0
Corvus albicollis	0	0	0	0	0	0	0	0	0	0	0	0	0	0	0	0	0	0	1	0	0	0	0	0	0	0	0	0	0	0	0
Corvus albus	0	0	2	0	8	0	0	0	1	0	0	0	0	0	0	0	0	0	0	0	0	0	0	0	0	0	0	0	0	0	0
Corvus capensis	0	0	2	0	0	0	0	0	0	0	0	0	0	0	0	0	0	0	0	0	0	0	0	0	0	0	1	0	0	0	0
Literature
Dean WRJ, MacDonald IAW 1981. A review of African birds feeding in association with mammals. Ostrich 52: 135–155.
